# Supplementary material for: Rapid Detection of Animal-Derived Components in Plant-Based Meat Alternatives Using Recombinase Polymerase Amplification
Source: Foods. 2025 Nov 21;14(23):3992. doi: 10.3390/foods14233992 (PMC12692603; doi:10.3390/foods14233992)
Supplement: Supplementary file 1 [file foods-14-03992-s001.zip]

Archive with 1 entries (1 files):
- foods-3960701-supplementary.pdf
